# Supplementary material for: The AHL- and BDSF-Dependent Quorum Sensing Systems Control Specific and Overlapping Sets of Genes in Burkholderia cenocepacia H111
Source: PLoS One. 2012 Nov 20;7(11):e49966. doi: 10.1371/journal.pone.0049966 (PMC3502180; doi:10.1371/journal.pone.0049966)
Supplement: Table S1 — Classification of 150 B. cenocepacia H111 genes that showed differential expression in a rpfFBc mutant strain compared to the wild-type (DE-Seq analysis, p-value <0.1). (XLSX) [file pone.0049966.s006.xlsx]

## Sheet: Schmid et al S1
Table S1. Classification of 150 B. cenocepacia H111 genes that showed differential expression in a rpfF mutant strain compared to the wild-type (DE-Seq analysis, p-value <0.1).
Class	Locus IDa	Orthologues J2315b	Descriptionc	Gene name	wt vs rpfFd	wt vs rpfF comple
Amino acid metabolism and transport	CCE49355	BCAL0017	ABC-type branched-chain amino acid transporter		3.3	1.9
	CCE53329	BCAL0790	Isopropylmalate/homocitrate/citramalate synthases		0.3	1.2
	CCE51557	BCAL1059	Ornithine/acetylornithine aminotransferase		2.8	1.6
	CCE51556	BCAL1060	Arginine/ornithine N-succinyltransferase beta subunit		2.8	1.9
	CCE51555	BCAL1061	Arginine/ornithine N-succinyltransferase beta subunit		3.6	1.8
	CCE51553	BCAL1063	Succinylarginine dihydrolase		2.8	1.4
	CCE51550	BCAL1065	ABC-type amino acid transport/signal transduction systems		2.8	2
	CCE51443	BCAL1252	Permeases of the major facilitator superfamily		0.2	0.4
	CCE51432	BCAL1261	Putative threonine efflux protein		0.1	0.7
	CCE46719	BCAM0187	Isopropylmalate/homocitrate/citramalate synthases		0.3	0.9
	CCE46716	BCAM0190	Adenosylmethionine-8-amino-7-oxononanoate aminotransferase		5.2	1
	CCE48671	BCAM2044	Asparagine synthase (glutamine-hydrolyzing)		8.3	0.4
	CCE53031	BCAM2217	Putative threonine efflux protein		0.2	0.7
	CCE53000	BCAM2248	ABC-type branched-chain amino acid transport systems		0.1	0.3
	CCE52939	BCAM2308	Predicted aminopeptidases		4.1	1.5
	CCE52107	BCAS0291	ABC-type amino acid transport/signal transduction systems		2.6	1
Energy production and conversion	CCE48192	BCAL0522	Flagellar biosynthesis/type III secretory pathway		9.8	8.7
	CCE51068	BCAL0870	FAD/FMN-containing dehydrogenases		0.4	0.7
	CCE50458	BCAL2337	NADH:ubiquinone oxidoreductase subunit 1		0.4	0.6
	CCE49769	BCAL2977	NADH:ubiquinone oxidoreductase		3.3	2.4
	CCE49770	BCAL2978	Uncharacterized anaerobic dehydrogenase		3.5	1.8
	CCE51244	BCAL3285	Hemoglobin-like flavoprotein		6.7	0.6
Carbohydrate metabolism and transport	CCE47862	BCAL1548	ABC-type sugar transport system		2.7	2.3
	CCE49839	BCAL3040	ABC-type sugar transport systems		3.8	1.4
	CCE49840	BCAL3041	ABC-type sugar transport system		4.5	2
	CCE50060	BCAL3405	ABC-type sugar transport system		4.5	1.4
Lipid metabolism	CCE52825	BCAL0833	Dehydrogenases with different specificities		4.2	1.1
	CCE48446	BCAM0581	Enoyl-CoA hydratase/carnithine racemase		0.2	0.3
	CCE48735	BCAM1005	Predicted acyltransferases		4.5	0.6
	CCE53016	BCAM2232	Peptide arylation enzymes		9.6	17
	CCE47653	BCAM2430	Acetyl/propionyl-CoA carboxylase		2.6	1
	CCE47651	BCAM2432	Acetyl-CoA carboxylase		2.5	1.3
	CCE47650	BCAM2433	Acyl-CoA dehydrogenases		2.6	1.6
Translation	CCE46675	BCAL0248	Ribosomal protein S8		0.3	0.7
	CCE46674	BCAL0249	Ribosomal protein L6P/L9E		0.4	0.9
	CCE46673	BCAL0250	Ribosomal protein L18		0.4	0.9
	CCE46672	BCAL0251	Ribosomal protein S5		0.4	0.8
	CCE46670	BCAL0253	Ribosomal protein L15		0.3	0.5
	CCE49680	BCAL0990	Ribosomal protein L32		0.3	0.4
	CCE47929	BCAL1481	Threonyl-tRNA synthetase		0.4	1.2
	CCE49609	BCAL2765	Ribosomal protein S20		0.3	0.6
	CCE49723	BCAL2919	Oligoribonuclease		0.1	0.1
Transcription	CCE49231	BCAL0124			3.8	1.6
	CCE49230	BCAL0125			9	5.3
	CCE51113	BCAL0209	Histone acetyltransferase HPA2		0.3	0.3
	CCE47874	BCAL1536	Transcriptional regulator (AAA-type ATPase domain and a DNA-binding domain)		2.8	1
	CCE50917	BCAM0835	Transcriptional regulator (AraC-type)		4.8	1.3
	CCE50415	BCAM1778	Transcriptional regulator		4	1.7
Cell wall, membrane, envelope biogenesis	CCE49232	BCAL0123	Glycosyltransferase		2.8	1.4
	CCE51570	BCAL1046	Phospholipase C		3.9	0.9
	CCE50676	BCAL2615	Outer membrane protein (porin)		5.9	2.5
	CCE50895	BCAL2946	Predicted UDP-glucose 6-dehydrogenase		112.5	0.3
	CCE49855	BCAL3057	Soluble lytic murein transglycosylase		0.3	1
	CCE51208	BCAL3246	Mannose-6-phosphate isomerase		2.7	1.3
	CCE50898	BCAM0854	Mannose-6-phosphate isomerasee		8.3	0.4
	CCE50893	BCAM0858	Periplasmic protein involved in polysaccharide export		na	0.3
	CCE50892	BCAM0859	ATPases involved in chromosome partitioning		31.8	0.4
	CCE50891	BCAM0860			34.5	0.3
	CCE50890	BCAM0861			26.3	0.5
	CCE50888	BCAM0863	Glycosyltransferase		15.3	0.4
	CCE50887	BCAM0864	Glycosyltransferase		7.6	0.4
	CCE48736	BCAM1004	GDP-D-mannose dehydratase		4.3	0.3
	CCE48732	BCAM1008	Glycosyltransferase		10.5	0.4
	CCE48728	BCAM1010	UDP-glucose pyrophosphorylase		39.5	0.5
	CCE53253	BCAM2063	Carbohydrate-selective porin		0.1	1
	CCE53118	BCAM2142	Outer membrane protein		14.8	1
	CCE50230	BCAM2376	ABC-type transport system		4	1.8
Cell motility	CCE49243	BCAL0113	Flagellar capping protein		2.5	1.2
	CCE49242	BCAL0114	Flagellin and related hook-associated proteins		2.9	1.3
	CCE51168	BCAL0142	Flagellar GTP-binding protein		4	2.1
	CCE48194	BCAL0520	Flagellar hook-length control protein		5.4	3.9
	CCE48190	BCAL0524	Flagellar motor switch protein		5.1	3.2
	CCE48189	BCAL0525	Flagellar biosynthesis/type III secretory pathway lipoprotein		4.2	6.5
	CCE48147	BCAL0564	Flagellar basal body protein		5.1	4
	CCE48145	BCAL0566	Flagellar hook capping protein		4.8	4.3
	CCE48144	BCAL0567	Flagellar hook protein FlgE		4.3	3.3
	CCE48143	BCAL0568	Flagellar basal body rod protein		3.6	3.3
	CCE48142	BCAL0569	Flagellar basal body rod protein		3.8	3.1
	CCE48140	BCAL0571	Flagellar basal-body P-ring protein		6.2	3.1
	CCE47983	BCAL3506	Flagellar motor switch protein		8.1	3.6
Post translational modifications	CCE49245	BCAL0111	Predicted O-linked N-acetylglucosamine transferase		3	2.1
	CCE52629	BCAL3146	Chaperonin GroEL		2.5	1.8
	CCE51308	BCAL3349	Predicted redox protein		0.2	0.3
	CCE46962	BCAM1744	Subtilisin-like serine proteases		6	1.3
	CCE52630	BCAS0638	Co-chaperonin GroES		2.9	2
Inorganic ion transport and metabolism	CCE50475	BCAL2352	Carbonic anhydrase		4.3	1
	CCE48540	BCAM0491	Outer membrane receptor proteins		0.1	1.3
	CCE48794	BCAM0948	Outer membrane receptor proteins		0.1	0.5
	CCE46959	BCAM1745	Cation transport ATPase		0	0.8
	CCE53256	BCAM2060	Mn2+ and Fe2+ transporters		0.1	0.7
	CCE53034	BCAM2215	homolog of Cu resistance protein CopC		0.1	0.4
	CCE53024	BCAM2224	Outer membrane receptor		31.5	28
	CCE46201	BCAM2627	Putative heme degradation protein		6.2	11
Secondary structures	CCE46715	BCAM0191	Non-ribosomal peptide synthetase		5.2	0.9
	CCE46710	BCAM0195	Non-ribosomal peptide synthetase		6.6	1.4
	CCE48876	BCAM0810	Phenylpropionate dioxygenase		3.1	1.1
	CCE48875	BCAM0811	phenylpropionate dioxygenase		3	1.2
	CCE53021	BCAM2227	Oxidoreductase (NAD-binding)		na	na
	CCE53019	BCAM2230	Non-ribosomal peptide synthetase		11.8	7.9
	CCE53015	BCAM2233	Predicted thioesterase		10.5	4.7
	CCE53013	BCAM2235	Isochorismate synthase		11.8	18.3
Signal transduction	CCE53354	BCAL0762	Methyl-accepting chemotaxis protein		4.6	1.4
	CCE50894	BCAM0857	Protein-tyrosine-phosphatase		na	0.4
	CCE47169	BCAM1572	Methyl-accepting chemotaxis protein		3	1.2
	CCE49112	BCAM2021	Methyl-accepting chemotaxis protein		5.7	2.8
	CCE50232	BCAM2374			14	2.3
	CCE52076	BCAS0263	Response regulator (CheY-like receiver and an HD-GYP domain)		4	1.5
Intracellular trafficing and secretion	CCE46669	BCAL0254	Preprotein translocase subunit SecY		0.3	0.7
	CCE50476	BCAL2353	Sulfate permease		18.4	0.9
	CCE53120	BCAM2140	Membrane-fusion protein		15.8	1
	CCE53119	BCAM2141	ABC-type bacteriocin/lantibiotic exporters		16	0.9
	CCE53023	BCAM2225	ABC-type multidrug transport system		25.5	na
	CCE53022	BCAM2226	ABC-type multidrug transport system		24	na
Others	CCE53285	BCAL0831	Phasin family protein		2.9	0.7
	CCE49427	BCAL1974			3.5	1
	CCE51329	BCAL1379			na	2.7
	CCE46722	BCAM0184	Fucose-Binding lectin protein	bclB	183	0.5
	CCE46721	BCAM0185	Fucose-Binding lectin protein	bclC	72	0.7
	CCE46720	BCAM0186	Fucose-Binding lectin protein	bclA	280.2	0.5
	CCE46713	BCAM0192			9.4	1.5
	CCE46712	BCAM0193			16.8	2.2
	CCE46711	BCAM0194			7.9	1.6
	CCE46709	BCAM0196			5.9	0.9
	CCE48539	BCAM0492	Uncharacterized iron-regulated membrane protein		na	1.3
	CCE50899	BCAM0853	Transposase		3.1	0.8
	CCE50889	BCAM0862			11	0.5
	CCE50321	BCAM1871			3.5	0.7
	CCE53117	BCAM2143	Subtilisin-like serine proteases		12.2	0.8
	CCE53089	BCAM2169	Type V secretory pathway		2307	0.8
	CCE53036	BCAM2214			0.3	0.9
	CCE53033	BCAM2216	Uncharacterized protein conserved in bacteria		0.1	0.3
	CCE52940	BCAM2307	Metalloendopeptidase	zmpB	3.8	1.4
	CCE50229	BCAM2377			4.6	2.5
	CCE51938	BCAS0151			4.1	1.4
	CCE52108	BCAS0292			3.2	0.9
	CCE52109	BCAS0293			4.1	0.8
	CCE52671	BCAS0664	Uncharacterized conserved protein		3.9	1
	CCE46960				0.1	0.8
	CCE47525				2.9	1.2
	CCE48445				0.1	0.1
	CCE49251				6.3	2.4
	CCE49681	BCAL0989			0.3	0.5
	CCE50512				3.1	1.8
	CCE50896				26.3	0.3
	CCE52658				8	1.8
	CCE53020				30.3	22.4
	CCE53032				0.02	0.1
	CCE53035				0.04	0.3
	CCE53208				0.2	1
	CCE53255				0.03	0.7
aNomenclature according to GenBank file CAFQ01000001.1
b Orthologs were identified as described in the Material and Methods section
cDescription according to the EggNOG classification
dFold change (FC) of transcript expression, comparing wild-type strain with rpfF mutant grown in LB medium until an OD of 2.
eFold change (FC) of transcript expression, comparing wild-type strain with with rpfFcomplemented mutant grown in LB medium until an OD of 2.
na, not applicable because the read number or spectral counts in the mutant or complemented strain is equal 0
