# Supplementary material for: The AHL- and BDSF-Dependent Quorum Sensing Systems Control Specific and Overlapping Sets of Genes in Burkholderia cenocepacia H111
Source: PLoS One. 2012 Nov 20;7(11):e49966. doi: 10.1371/journal.pone.0049966 (PMC3502180; doi:10.1371/journal.pone.0049966)
Supplement: Table S2 — Classification of 116 B. cenocepacia H111 proteins that showed differential expression in a rpfF mutant strain compared to the wild-type (DE-Seq analysis, p-value <0.2). (XLSX) [file pone.0049966.s007.xlsx]

## Sheet: Schmid et al S2
Table S2. Classification of 116 B. cenocepacia H111 proteins that showed differential expression in a rpfF mutant strain compared to the wild-type
(DESeq analysis, p-value <0.2).
Class	Locus IDa	Orthologues J2315b	Descriptionc	Gene name	wt vs rpfFd	wt vs rpfF comple
Amino acid metabolism and transport	CCE49246	BCAL0110	Predicted pyridoxal phosphate-dependent enzyme		6	0.7
	CCE51557	BCAL1059	Ornithine/acetylornithine aminotransferase		0.5	0.8
	CCE51716	BCAL2246	Histidine ammonia-lyase		0.6	0.9
	CCE46716	BCAM0190	Adenosylmethionine-8-amino-7-oxononanoate aminotransferase		10	0.9
	CCE48520	BCAM0508	ABC-type branched-chain amino acid transport systems		0.4	0.6
	CCE47505	BCAM1262	Dihydroxyacid dehydratase/phosphogluconate dehydratase		0.5	0.6
	CCE47473	BCAM1293	ABC-type dipeptide transport system		0.6	0.9
	CCE52251	BCAS0409	Zinc metalloprotease	zmpA	0.8	1
Energy production and conversion	CCE49301	BCAL0064	NAD-dependent aldehyde dehydrogenases		0.3	2.4
	CCE51554	BCAL1062	NAD-dependent aldehyde dehydrogenases		0.2	0.4
	CCE51485	BCAL1212	Pyruvate/2-oxoglutarate dehydrogenase complex		0.1	0.8
	CCE51484	BCAL1213	Pyruvate/2-oxoglutarate dehydrogenase complex		na (wt)	na (wt)
	CCE51483	BCAL1214	Pyruvate/2-oxoglutarate dehydrogenase complex		0.1	4
	CCE47894	BCAL1517	Pyruvate/2-oxoglutarate dehydrogenase complex		0.7	1.2
	CCE52698	BCAL2208	Pyruvate/2-oxoglutarate dehydrogenase complex		0.6	0.5
	CCE50157	BCAL2287	Tartrate dehydratase		0.6	0.9
	CCE51244	BCAL3285	Hemoglobin-like flavoprotein		na	0.8
	CCE48720	BCAM1017	Anaerobic dehydrogenases		6.2	2.1
	CCE53062	BCAM1151	NAD-dependent aldehyde dehydrogenases		0.2	2.3
	CCE47517	BCAM1250	Acetyl-CoA hydrolase		0.6	1.1
	CCE47612	BCAM2468	NAD-dependent aldehyde dehydrogenases		0.7	1.3
Nucleotide metabolism and transport	CCE48263	BCAL2061	GMP synthase - Glutamine amidotransferase domain		0.6	0.9
	CCE48261	BCAL2063	IMP dehydrogenase/GMP reductase		0.5	1
	CCE52726	BCAL2181	CTP synthase		0.6	0.8
	CCE51294	BCAL3336	AICAR transformylase/IMP cyclohydrolase PurH		0.6	1.1
	CCE50013	BCAL3361	Adenylosuccinate lyase		0.6	0.7
	CCE49130	BCAM2006	Aspartate carbamoyltransferase, catalytic chain		0.2	0.3
Lipid metabolism	CCE51321	BCAL1386	Lysophospholipase;SAM-dependent methyltransferases		3.7	1.6
	CCE53064	BCAM2192	Enoyl-CoA hydratase/carnithine racemase		0.1	1.5
	CCE52691	BCAS0737	Acetyl-CoA acetyltransferase		0.4	1.2
Translation	CCE46687	BCAL0236	Ribosomal protein L23		1.9	1.6
	CCE46674	BCAL0249	Ribosomal protein L6P/L9E		1.6	1.5
	CCE48025	BCAL0679	Arginyl-tRNA synthetase		0.7	1
	CCE47907	BCAL1504	16S rRNA uridine-516 pseudouridylate synthase		2.1	2.1
Transcription	CCE47857	BCAL1553	Exoribonuclease R		1.7	1.3
	CCE49537	BCAL1870	Transcriptional accessory protein		1.8	1.5
	CCE49610	BCAL2766	Histone acetyltransferase HPA2		14	0.6
Replication and repair	CCE53293	BCAL0825	Excinuclease ATPase subunit		1.6	1.4
	CCE52818	BCAL2096	NAD-dependent DNA ligase		2.3	0.8
	CCE50142	BCAL2302	Helicase subunit of the DNA excision repair complex		5.1	1.1
	CCE50899	BCAM0853			10	0.7
Cell wall, membrane, envelope biogenesis	CCE48305	BCAL0274	Membrane carboxypeptidase		2.6	2.1
	CCE46648	BCAL2021	Membrane carboxypeptidase		2	1.4
	CCE48157	BCAL0555	Soluble lytic murein transglycosylase		0.6	0.6
	CCE53440	BCAL1678	P pilus assembly protein, porin PapC		na	34
	CCE53439	BCAL1679	P pilus assembly protein, chaperone PapD		5	2.3
	CCE50895	BCAL2946	Predicted UDP-glucose 6-dehydrogenase		na	0.2
	CCE50898	BCAM0854	Mannose-6-phosphate isomerase		na	0.4
	CCE50892	BCAM0859	ATPases involved in chromosome partitioning		na	0.7
	CCE48736	BCAM1004	GDP-D-mannose dehydratase		na	0.5
	CCE53084	BCAM2172	Outer membrane protein		na	0.9
	CCE47668	BCAM2419	Outer membrane protein		8.5	8.5
	CCE46482	BCAM2680			1.7	1.8
Cell motility	CCE48190	BCAL0524	Flagellar motor switch protein		3.9	1.4
	CCE48189	BCAL0525	Flagellar biosynthesis/type III secretory pathway		2.9	1.6
	CCE53442	BCAL1677	P pilus assembly protein, pilin FimA		1.7	6.4
Post translational modifications	CCE49245	BCAL0111	Predicted O-linked N-acetylglucosamine transferase		na	2.8
	CCE46571	BCAL0347	ATPases with chaperone activity		2.3	1
	CCE51091	BCAL0849	Zn-dependent protease		1.5	1.4
	CCE49404	BCAL1997	FKBP-type peptidyl-prolyl cis-trans isomerase		0.7	1.3
	CCE49950	BCAL3146	Chaperonin GroEL		0.8	1.1
	CCE51235	BCAL3278	Glutamine synthetase adenylyltransferase		3.4	0.8
Inorganic ion transport and metabolism	CCE50475	BCAL2352	Carbonic anhydrase		7	1.1
	CCE47584	BCAM1187	Outer membrane receptor for monomeric catechols		0.4	2.9
	CCE46959	BCAM1745	Cation transport ATPase		0.2	2.2
	CCE53027	BCAM2221	Permeases of the major facilitator superfamily		na	na
	CCE53024	BCAM2224	Outer membrane receptor for ferric coprogen		na	na
	CCE46201	BCAM2627	Putative heme degradation protein		10	10
Secondary structures	CCE53420	BCAL1696	Non-ribosomal peptide synthetase modules		2.1	2.6
	CCE49584	BCAL1699	Lysine/ornithine N-monooxygenase		2.9	2.5
	CCE46715	BCAM0191	Non-ribosomal peptide synthetase modules		na	0.7
	CCE46710	BCAM0195	Non-ribosomal peptide synthetase modules		na	0.8
	CCE53019	BCAM2230	Non-ribosomal peptide synthetase modules		na	na
Signal transduction	CCE53354	BCAL0762	Methyl-accepting chemotaxis protein		2.7	0.9
	CCE50181	BCAL2210	Signal transduction histidine kinase		3.2	1.6
	CCE50580	BCAL2449	Predicted signal transduction protein containing a membrane domain		na	3.8
	CCE47328	BCAM1424	Methyl-accepting chemotaxis protein		na	1.2
	CCE47169	BCAM1572	Methyl-accepting chemotaxis protein		3	1.5
	CCE50322	BCAM1870	N-acyl-L-homoserine lactone synthetase	cepI	14	0.9
Intracellular trafficing and secretion	CCE49381	BCAL3527	Type II secretory pathway, component PulD		5.8	1.5
	CCE53120	BCAM2140	Membrane-fusion protein		na	1.4
	CCE53119	BCAM2141	ABC-type bacteriocin/lantibiotic exporters		na	1
	CCE53093	BCAM2165	Beta-lactamase class A		3.7	4.4
	CCE51944	BCAS0156	Beta-lactamase class C		na	na
Others	CCE51108	BCAL0214	Uncharacterized conserved protein		0.6	1
	CCE46575	BCAL0343	Hemolysin-coregulated protein		2	1.8
	CCE46567	BCAL0351	Uncharacterized protein conserved in bacteria		2.2	1.5
	CCE53285	BCAL0831	Phasin family protein		3.2	1.4
	CCE53438	BCAL1680			3.1	5.8
	CCE52730	BCAL2177			9	2.6
	CCE52700	BCAL2206			1.5	2.3
	CCE51691	BCAL2269	Uncharacterized protein conserved in bacteria		na	1.6
	CCE49840	BCAL3041	ABC-type sugar transport system		0.5	1.6
	CCE46722	BCAM0184	Fucose-Binding lectin protein	bclB	na	0.8
	CCE46720	BCAM0186	Fucose-Binding lectin protein	bclA	na	1.1
	CCE46713	BCAM0192			na	1.2
	CCE46711	BCAM0194			na	0.4
	CCE46709	BCAM0196			14	0.9
	CCE48526	BCAM0502			0.5	1
	CCE48386	BCAM0633			4.3	1
	CCE48910	BCAM0776			0.2	0.5
	CCE47583	BCAM1188	L-asparaginase II		na	2.6
	CCE46972	BCAM1737	Large extracellular alpha-helical protein		1.6	1.2
	CCE53117	BCAM2143	Subtilisin-like serine proteases		41.5	0.7
	CCE51899	BCAS0116			5.8	1.4
	CCE51940	BCAS0153			48	1.2
	CCE52155	BCAS0335	Autotransporter adhesin		na	1.1
	CCE53450				4.2	1
	CCE52992	BCAM2254;BCAS0667			na	0.8
	CCE51401	BCAL1294;BCAL2503			6.8	0.8
	CCE53020				na	na
	CCE47525				4.2	0.8
	CCE53449				na	2.5
	CCE52641				0.4	0.5
	CCE51684				na	0.4
	CCE46578	BCAL0340			1.6	2
aNomenclature according to GenBank file CAFQ01000001.1
b Orthologs were identified as described in the Material and Methods section
cDescription according to the EggNOG classification
dFold change (FC) of protein expression, comparing wild-type strain with rpfF mutant grown in LB medium until an OD of 2.
eFold change (FC) of protein expression, comparing wild-type strain with with rpfFcomplemented mutant grown in LB medium until an OD of 2.
na, not applicable because the read number or spectral counts in the mutant or complemented strain is equal 0
na (wt), not applicable because the read number or spectral counts in the wild-type strain is equal 0
